# Supplementary material for: Alpha1-Antitrypsin in Lung Diseases: A Cross-Sectional Observational Study
Source: Int J Mol Sci. 2025 Jun 4;26(11):5400. doi: 10.3390/ijms26115400 (PMC12155688; doi:10.3390/ijms26115400)
Supplement: Supplementary file 1 [file ijms-26-05400-s001.zip › Supplementary Table S1.xlsx]

## Sheet: Munka1
Supplementary Table S1. Lung function parameters, A1AT and CRP levels, ICS therapy %, Emphysema and Bronchitis %, post hoc power analysis values in study groups. Mean values±S.D.
Study groups	Case numbers	A1AT (g/L)	CRP (mg/L)	FEV1/FVC (%)	FEV1 (L)	FEV1 (%)	FVC (%)	ICS therapy %	Emphysema %	Bronchitis %	Post hoc power value
Asthma	124	1.37±0.2	6.2±13.0	68.7±11.5	3.03±8.3	78.9±26.0	94.3±18.9	75	0	0	0.99
Asthma smoker	66	1.35±0.2	6.0±8.9	65.0±9.1	3.64±11.3	81.0±20.7	92.2±20.1	75.8	0	0
Controls/Healthy nonsmoker	85	1.34±0.2	3.6±4.6	79.0±4.4	2.65±0.7	105.7±17.6	109.5± 17.5	0	0	0
Smoker	291	1.38±0.2	4.0±5.8	78.1±4.4	2.68±0.7	98.0±16.2	102.6±17.0	1.0	5.8	2.4
Ex smoker	127	1.36±0.2	4.1±5.2	77.6±4.2	2.80±0.7	101.5±14.6	104.7±14.6	4.7	3.9	3.1
COPD	187	1.47±0.2	5.0±6.1	62.2±8.1	1.95±0.7	73.8±20.6	93.7±19.9	13.9	24.0	9.6
COPD Ex smoker	64	1.46±0.3	5.3±6.2	61.1±7.8	1.99±0.8	70.7±21.4	92.5±19.4	34.4	35.9	15.6
ILD	6	1.53±0.3	6.2±6.1	78.2±6.3	2.3±0.8	97.7±31.8	93.9±31.2	16.7	0	0
ILD smoker	13	1.53±0.2	5.8±7.9	80.2±7.6	2.37±0.9	89.5±20.1	85.2±20.5	7.7	0	0
Cystic Fibrosis	26	1.79±0.4	13.9±11.9	54.0±13.2	1.58±0.9	45.4±20.1	69.2±19.5	0	0	0
COPD subgroups	Case numbers	A1AT (g/L)	CRP (mg/L)	FEV1/FVC (%)	FEV1 (L)	FEV1 (%)	FVC (%)	ICS therapy %	Emphysema %	Bronchitis %	Post hoc power value
GOLD 1	101	1.41±0.2	3.9±4.9	67.7±4.8	2.54±0.6	92.2±9.1	109.1±11.4	10.2	25.7	3.9	0.72
GOLD 2	92	1.51±0.3	6.5±13.5	61.7±7.7	1.70±0.5	66.6±7.7	86.5±11.2	12.7	23.9	16.3
GOLD 3	26	1.53±0.3	11.4±13.4	50.2±8.2	1.16±0.3	42.4±5.1	66.5±8.3	45.5	38.4	11.5
GOLD 4	6	1.67±0.3	9.2±10.0	38.0±3.6	0.55±0.2	23.7±3.3	50.3±5.6	66.6	83.3	16.7
COPD subgroups	Case numbers	A1AT (g/L)	CRP (mg/L)	FEV1/FVC (%)	FEV1 (L)	FEV1 (%)	FVC (%)	ICS therapy %	Post hoc power value
No emphysema	116	1.43±0.2	5.0±6.4	63.5±6.4	2.08±0.8	77.3±18.9	97.1±18.3	17.2	0.63
Bronchitis	17	1.40±0.3	1.4±0.3	69.6±7.8	2.03±0.5	78.4±13.4	89.7±14.8	29.4
Paraseptal emphysema	14	1.41±0.2	2.3±1.3	69.3±10.3	2.43±0.8	85.5±14.7	97.9±10.4	7.1
Centrilobular emphysema	32	1.48±0.2	4.9±5.8	63.9±10.9	2.17±0.8	82.7±19.1	102.4±17.0	6.2
Panlobular emphysema	13	1.67±0.31	7.2±6.5	60.1±12.3	1.94±0.8	74.3±23.7	96.2±20.0	38.5
Boullous emphysema	3	1.34±0.1	4.1±4.9	62.5±16.7	1.57±1.1	49.3±40.6	73.7±35.9	0
Emphysema+Bronchitis	10	1.55±0.3	7.8±9.4	64.9±11.8	2.07±1.0	73.8±23.2	90.9±14.0	50
Asthma subgroups	Case numbers	A1AT (g/L)	CRP (mg/L)	FEV1/FVC (%)	FEV1 (L)	FEV1 (%)	FVC (%)	ICS therapy %	Post hoc power value
GINA II	16	1.24±0.1	2.2±1.5	72.7±7.0	2.89±0.9	95.9±16.4	104.9±11	56	0.44
GINA III	24	1.34±0.2	7.3±15.3	76.5±8.0	2.92±0.7	92.9±13.0	101.3±11	75
GINA IV	36	1.44±0.3	10.5±19.9	68.0±9.8	2.45±0.9	71.2±24.1	98.6±18.8	83
GINA V	86	1.36±0.2	5.0±6.8	62.5±10.9	1.99±0.9	69.8±23.8	89.9±18.3	82
ILD subgroups	Case numbers	A1AT (g/L)	CRP (mg/L)	FEV1/FVC (%)	FEV1 (L)	FEV1 (%)	FVC (%)	FVC (L)	TLC (L)	TLCO (mmol/min*kPA)	KLCO (mmol/min*kPA)	Post hoc power value
Sarcoidosis	17	1.28±0.2	3.5±3.6	75.1±7.6	3.05±0.8	93.2±17.0	96.65±23.5	4.1±1.1	5.9±1.6	9.5±2.7	1.6±0.3	0.71
Sarcoidosis+ILD	13	1.49±0.1	3.6±5.6	75.1±12.5	2.60±0.8	81.1±17.3	84.27±16.2	3.4±1.0	5.0±1.1	6.5±2.2	1.3±0.3
ILD+autoimmune	20	1.59±0.3	11.1±12.7	81.5±6.2	2.23±0.7	88.8±19.4	91.23±21.0	2.8±0.8	3,8±1.2	4.5±1.6	1.2±0.3
ILD+AI+Bronchiectasis	5	1.43±0.2	5.9±10.4	82.8±7.3	2.03±0.1	81.0±12.4	80.0±19.6	2.4±0.2	4.0±0.3	4.7±1.8	1.2±0.5
ILD+AI+Emphysema	6	1.46±0.1	3.5±2.5	76.4±7.8	2.37±1.3	91.8±18.1	95.83±16.6	2.7±1.1	4.6±1.5	3.4±1.6	0.8±0.2
ILD+AI+Asthma	4	1.26±0.2	6,2±8,6	86.1±9.5	2.46±0.8	91.25±12.3	89.75±17.0	2.8±0.9	4.0±1.0	5.2±2.4	1.3±0.2
ILD	15	1.51±0.2	5.7±10.3	81.6±7.1	2.40±0.8	92.2±24.0	87.3±24.6	3.0±0.8	4.2±1.3	4.4±2.2	1.0±0.4
ILD+Bronchiectasis	10	1.36±0.1	5.3±11.1	83.6±8.1	2.19±0.2	101.0±24.2	95.4±27.6	2.6±0.3	4.0±0.6	5.9±1.2	1.3±0.2
Controls/Healthy nonsmoker genotypes	Case numbers	A1AT (g/L)	CRP (mg/L)	FEV1/FVC (%)	Post hoc power value
S-AT	4	1.26±0.2	3.3±1.8	82.0±1.0	0.88
Z-CT	2	0.8±0.0	2.1±1.1	74.0±0.0
M-CC (wild)	14	1.29±0.1	4.8±8.3	76.7±5.6
M-CT	26	1.38±0.2	3.4±2.3	78.6±3.7
M-TT	0	-	-	-
E-CC (wild)	14	1.29±0.1	4.8±8.3	76.7±5.6
E-CT	37	1.35±0.2	3.1±2.2	78.7±3.7
E-TT	6	1.35±0.2	3.3±2.5	81.4±7.5
All smoker genotypes	Case numbers	A1AT (g/L)	CRP (mg/L)	FEV1/FVC (%)	Post hoc power value
S-AA	1	0.8±0.0	1.5±0.0	86.0±0.0	0.99
S-AT	16	1.27±0.2	4.4±5.4	74.9±6.1
Z-CT	7	0.89±0.1	4.5±5.9	74.4±2.4
M-CC (wild)	140	1.41±0.3	4.6±7.4	72.1±8.9
M-CT	172	1.42±0.2	4.1±4.5	73.8±8.9
M-TT	20	1.39±0.1	4.3±4.5	72.5±8.9
E-CC (wild)	140	1.41±0.3	4.6±7.4	72.1±8.9
E-CT	242	1.39±0.2	3.7±3.9	74.4±7.8
E-TT	76	1.46±0.2	4.8±6.0	73.1±9.0
Asthma genotypes	Case numbers	A1AT (g/L)	CRP (mg/L)	FEV1/FVC (%)	Post hoc power value
S-AT	4	1.15±0.1	2.7±1.9	71.5±11.1	0.34
Z-CT	5	1.14±0.2	10.4±20.1	58.0±6.7
M-CC (wild)	42	1.35±0.3	6.0±9.5	68.8±10.3
M-CT	50	1.37±0.2	4.7±5.3	68.1±11.2
M-TT	6	1.31±0.2	2.8±2.3	71.7±13.2
E-CC (wild)	42	1.35±0.3	6.0±9.5	68.8±10.3
E-CT	66	1.38±0.2	7.6±14.7	68.7±9.9
E-TT	31	1.39±0.1	3.1±3.1	66.7±11.5
Sarcoidosis genotypes	Case numbers	A1AT (g/L)	CRP (mg/L)	FEV1/FVC (%)	Post hoc power value
S-AT	2	1.19±0.0	1.8±0.0	82.0±0.0	0.61
Z-CT	1	0.98±0.0	5.0±0.0	74.0±0.0
M-CC (wild)	16	1.28±0.1	6.7±5.2	75.4±4.9
M-CT	11	1.44±0.2	5.1±0.3	81.0±4.2
E-CT	27	1.46±0.2	6.1±6.6	80.6±8.5
E-TT	5	1.15±0.1	5.3±4.6	78.3±9.1
ILD genotypes	Case numbers	A1AT (g/L)	CRP (mg/L)	FEV1/FVC (%)	Post hoc power value
M-CC (wild)	8	1.49±0.2	8.8±12.8	80.1±9.0	0.11
M-CT	5	1.41±0.1	2.6±1.0	80.5±7.8
E-CT	12	1.39±0.1	7.0±12.4	83.5±4.9
E-TT	4	1.55±0.2	5.9±8.4	77.8±9.2
ILD+autoimmune genotypes	Case numbers	A1AT (g/L)	CRP (mg/L)	FEV1/FVC (%)	Post hoc power value
M-CC (wild)	5	1.56±0.2	5.6±4.2	80.4±5.3	0.17
M-CT	8	1.55±0.2	7.1±6.9	79.8±6.8
E-CT	7	1.75±0.3	17.5±25.3	83.6±8.0
E-TT	4	1.37±0.2	9.8±7.9	81.7±6.0
Abbreviations: A1AT, antitrypsin; CRP, C-reactive protein; FVC, forced vital capacity; FEV1, forced expiratory volume in one second; TLC, total lung capacity; TLCO, carbon monoxide transfer factor; KLCO, carbon monoxide diffusion coefficient; ICS, inhaled cortico steroid; COPD, chronic obstructive pulmonary disease; GOLD, global initiative for chronic obstructive pulmonary disease; GINA, global i…
