# Supplementary material for: Alpha1-Antitrypsin in Lung Diseases: A Cross-Sectional Observational Study
Source: Int J Mol Sci. 2025 Jun 4;26(11):5400. doi: 10.3390/ijms26115400 (PMC12155688; doi:10.3390/ijms26115400)
Supplement: Supplementary file 1 [file ijms-26-05400-s001.zip › Supplementary Table S2.xlsx]

## Sheet: Sheet1
Supplementary Table S2. CT Comorbidity scores and comorbidity scores assessed by a self-reported questionnaire in patient groups. No CTs were available for other patient groups. Pairwise Chi2 probe differences are indicated.
	CT findings (% of affected individuals)												Self-reported Questionnnaire (% of affected individuals)
Study groups	sclerotic aorta	significancy level to controls	coronary sclerosis	significancy level to controls	athero sclerosis	significancy level to controls	liver disease	hernia	cardio megaly	bone lesion	goiter		hyper tension	significancy level to controls	cardiovascular disease	significancy level to controls	diabetes	skeletal disorders	allergy	immun disease	non lung tumors	thyroid disease
Controls/ Healthy nonsmokers	19.2	-	8.2	-	9.6	-	2.7	5.5	6.8	9.6	2.7		31.5	-	11.0	-	5.5	16.4	4.1	5.5	2.7	2.7
Smokers	31.3	0.047	13.4	ns	3	0.023	4	4	5	2	4		49.3	0.0047	17.4	ns	13.4	12.9	1.5	4.5	2.5	3
Ex smokers	32.4	0.05	13.7	ns	6.9	ns	0	6.9	1	2.9	2		58.8	0.0337	18.6	0.09	13.7	17.6	2.9	2.9	7.8	5.9
COPD	42.1	0.0008	15.7	ns	4.3	ns	1.4	4.3	2.1	1.4	0.7		45	0.0498	19.3	ns	10.7	12.1	0	2.1	0	3.6
COPD ex smokers	41.3	0.0087	28.3	0.0037	4.3	ns	2.2	4.3	2.2	2.2	2.2		45.7	ns	28.3	ns	10.9	21.7	4.3	4.3	4.3	2.2
Asthma	-	-	-	-	-	-	-	-	-	-	-		32.8	ns	14.7	ns	10.3	12.9	3.4	6	6	1.7
Asthma smokers	-	-	-	-	-	-	-	-	-	-	-		43.5	ns	19.4	ns	12.9	6.5	1.6	6.5	1.6	0
ILD	16.7	ns	16.7	ns	16.7	ns	0	0	16.7	0	0		16.7	ns	16.7	ns	0	16.7	0	0	16.7	0
ILD smokers	11.1.	ns	11.1	ns	0	ns	0	11.1	11.1	0	0		55.6	ns	33.3	ns	22.2	33.3	0	11.1	0	0
