# Supplementary material for: Alpha1-Antitrypsin in Lung Diseases: A Cross-Sectional Observational Study
Source: Int J Mol Sci. 2025 Jun 4;26(11):5400. doi: 10.3390/ijms26115400 (PMC12155688; doi:10.3390/ijms26115400)
Supplement: Supplementary file 1 [file ijms-26-05400-s001.zip › Supplementary Table S3.xlsx]

## Sheet: Munka1
Supplementary Table S3. Antitrypsin, lung function, serum CRP and lipid values in smoker groups with or without comorbidity.
		A1AT (g/L)					FEV1/FVC (%)			CRP (mg/L)			Cholesterol (mMol/L)			HDL (mMol/L)			LDL (mMol/L)			Trigliceride (mMol/L)
Comorbidity	Study Group	No	comorbidity +	No	comorbidity -	p value	comorbidity +	comorbidity -	p value	comorbidity +	comorbidity -	p value	comorbidity +	comorbidity -	p value	comorbidity +	comorbidity -	p value	comorbidity +	comorbidity -	p value	comorbidity +	comorbidity -	p value
Sclerotic aorta	Healthy Nonsmoker	13	1.35±0.27	61	1.34±0.25	ns	80.1±3.9	78.5±4.6	ns	3.3±2.6	3.0±1.9	ns	5.8±1.3	5.8±1.1	ns	1.5±0.4	1.5±0.3	ns	3.2±1.1	3.4±1.0	ns	2.2±1.2	2.0±1.0	ns
	Smoker	82	1.38±0.17	167	1.35±.021	0.06	76.7±4.2	77.7±4.2	ns	2.7±1.9	3.3±2.3	0.08	5.6±1.1	5.9±1.3	ns	1.5±0.4	1.4±0.4	ns	3.3±1.0	3.5±1.1	ns	1.9±0.9	2.2±1.9	ns
	Ex smoker	44	1.35±0.18	74	1.35±0.25	ns	77.6±4.3	77.5±4.2	ns	3.1±2.2	2.7±1.9	ns	5.5±1.2	5.7±1.5	ns	1.5±0.4	1.4±0.3	ns	3.1±1.0	3.2±1.3	ns	2.0±0.8	2.3±1.0	ns
	COPD smoker	54	1.48±0.18	56	1.42±0.17	0.02	61.5±9.0	63.0±6.9	ns	2.9±3.4	3.1±2.1	ns	5.8±1.3	5.6±1.0	ns	1.6±0.5	1.4±0.4	ns	3.3±1.1	3.4±1.0	ns	1.9±1.0	2.2±1.7	ns
	COPD ex smoker	15	1.51±0.38	22	1.40±0.26	ns	59.1±8.4	63.4±6.0	ns	3.3±3.1	3.2±2.4	ns	5.3±1.3	5.3±1.5	ns	1.5±0.5	1.4±0.2	ns	2.8±0.9	3.0±1.3	ns	2.1±1.1	1.8±0.8	ns
Coronary sclerosis	Healthy Nonsmoker	6	1.51±0.3	68	1.33±0.25	ns	80.7±4.8	78.6±4.4	ns	4.1±1.8	2.9±2.0	ns	5.5±0.9	5.9±1.1	ns	1.5±0.4	1.5±0.4	ns	3.2±0.6	3.4±1.0	ns	1.8±.08	2.4±1.1	ns
	Smoker	38	1.43±0.19	222	1.36±0.20	0.02	77.0±4.2	77.5±4.2	ns	3.1±2.5	3.1±2.2	ns	5.5±1.1	5.9±1.3	0.09	1.4±0.4	1.5±0.4	ns	3.3±0.9	3.5±1.1	ns	2.0±0.8	2.2±1.7	ns
	Ex smoker	23	1.34±0.18	95	1.35±0.24		78.8±4.9	77.3±4.0	ns	3.0±2.2	2.8±2.0	ns	5.6±1.5	5.7±1.4	ns	1.5±0.3	1.5±0.4	ns	3.2±1.4	3.1±1.2	ns	2.1±0.9	2.2±1.0	ns
	COPD smoker	17	1.51±0.20	98	1.46±0.18	0.008	61.1±7.0	62.4±8.1	ns	4.0±2.9	3.0±2.0	ns	5.7±1.3	5.7±1.1	ns	1.8±0.7	1.5±0.4	ns	3.2±1.0	3.4±1.1	ns	1.7±1.2	2.1±1.4	0.07
	COPD ex smoker	6	1.67±0.42	31	1.4±0.28	ns	55.3±7.9	63.2±6.6	ns	4.4±3.9	3.0±2.4	ns	5.4±1.1	5.3±1.4	ns	1.7±0.4	1.4±.03	ns	3.0±1.2	2.9±1.2	ns	1.6±0.9	2.0±0.9	ns
Atherosclerosis	Healthy Nonsmoker	7	1.45±0.38	67	1.33±0.24	ns	79.0±4.6	78.7±4.5	ns	1.5±0.4	3.0±2.0	0.0162	5.7±1.5	5.9±1.0	ns	1.6±0.4	1.5±0.4	ns	3.1±1.1	3.4±1.0	ns	2.1±1.0	2.0±1.0	ns
	Smoker	7	1.64±0.27	253	1.36±0.19	0.004	78.2±3.7	77.4±4.2	ns	2.9±1.8	3.1±2.2	ns	5.5±0.8	5.8±1.2	ns	1.2±0.2	1.5±0.3	ns	3.4±0.6	3.5±1.1	ns	2.2±0.8	2.1±1.7	ns
	Ex smoker	8	1.41±0.15	110	1.35±0.23	ns	79.6±7.4	77.4±3.9	ns	2.1±1.1	2.9±2.1	ns	5.5±1.0	5.7±1.5	ns	1.5±0.3	1.5±0.4	ns	3.1±1.1	3.2±1.2	ns	1.8±0.5	2.2±1.0	ns
	COPD smoker	4	1.54±0.30	120	1.47±0.19	ns	53.8±11.9	62.4±7.8	0.08	3.8±2.0	3.1±2.2	ns	4.9±1.6	5.8±0.5	ns	1.6±0.7	1.5±0.5	ns	2.7±1.2	3.4±1.0	ns	1.2±0.8	2.1±1.4	ns
	COPD ex smoker	0	-	37	1.44±0.32	-	-	61.7±7.4	-	-	3.3±2.7	-	-	5.7±1.2	-	-	1.5±0.5	-	-	3.3±1.0	-	-	2.0±1.4	-
Hypertension	Healthy Nonsmoker	24	1.36±0.27	50	1.34±0.25	ns	79.0±4.0	78.6±4.7	ns	3.7±2.1	2.8±2.0	0.052	5.9±0.9	5.8±1.2	ns	1.5±0.4	1.5±0.3	ns	3.4±0.9	3.4±1.0	ns	2.3±1.3	1.9±0.9	ns
	Smoker	129	1.37±0.23	131	1.38±0.22	ns	77.5±4.2	77.3±4.2	ns	3.2±2.3	3.0±2.2	ns	5.7±1.3	6.0±1.2	0.035	1.4±0.3	1.5±0.4	ns	3.2±1.1	3.7±1.0	0.0002	2.4±2.0	1.9±1.0	0.0007
	Ex smoker	63	1.38±0.19	55	1.32±0.26	0.03	77.8±3.8	76.7±4.0	ns	3.3±2.4	2.3±1.4	0.078	5.6±1.5	5.7±1.3	ns	1.4±0.3	1.5±0.5	ns	3.1±1.3	3.2±1.2	ns	2.3±1.0	2.0±0.9	ns
	COPD smoker	52	1.45±0.17	58	1.46±0.19	ns	63.7±5.8	61.0±9.4	ns	3.0±2.1	3.2±2.3	ns	5.8±1.3	5.7±1.1	ns	1.5±0.4	1.6±0.5	ns	3.3±1.2	3.3±0.9	ns	2.2±1.4	1.9±1.4	ns
	COPD ex smoker	18	1.34±0.23	19	1.54±0.36	0.06	66.5±4.2	60.1±8.2	0.03	3.3±2.4	3.2±3.0	ns	4.9±1.0	5.7±1.6	0.09	1.4±0.4	1.5±0.3	ns	2.7±1.0	3.2±1.3	ns	1.8±0.7	2.1±1.1	ns
Cardiovascular disease	Healthy Nonsmoker	7	1.50±0.24	67	1.33±0.25	0.06	76.6±3.4	79.0±4.5	ns	4.4±2.3	2.9±2.0	0.046	5.3±1.0	5.9±1.1	ns	1.4±0.3	1.5±0.4	ns	3.0±0.9	3.4±1.0	ns	1.9±0.8	2.1±1.1	ns
	Smoker	50	1.43±0.23	210	1.34±0.19	0.01	77.0±3.9	77.5±4.3	ns	3.2±2.3	3.1±2.2	ns	5.4±1.4	5.9±1.2	0.014	1.4±0.4	1.5±0.4	ns	3.1±1.0	3.5±1.1	0.05	2.5±2.9	2.1±1.1	ns
	Ex smoker	23	1.36±0.18	95	1.35±0.23	ns	77.5±3.3	77.3±4.0	ns	3.0±2.3	2.8±2.0	ns	5.2±1.5	5.8±1.3	ns	1.4±0.3	1.5±0.1	ns	3.1±1.5	3.2±1.2	ns	1.6±0.6	2.3±1.0	0.0043
	COPD smoker	20	1.49±0.16	104	1.47±0.21	ns	57.7±11.0	63.0±7.1	0.04	2.7±1.8	3.2±2.2	ns	5.2±1.4	5.8±1.1	0.056	1.5±0.4	1.6±0.5	ns	3.0±1.4	3.4±1.0	0.045	2.2±1.3	2.0±1.4	ns
	COPD ex smoker	10	1.52±0.27	27	1.41±0.33	0.07	61.1±6.0	62.0±8.0	ns	4.0±3.3	3.0±2.5	ns	4.8±1.3	5.5±1.4	0.053	1.4±0.4	1.4±0.3	ns	2.5±1.3	3.1±1.1	0.069	1.8±0.8	2.0±1.0	ns
Diabetes	Healthy Nonsmoker	4	1.55±0.35	70	1.33±0.25	ns	79.2±4.4	78.7±4.5	ns	4.8±1.7	2.9±2.0	0.054	5.0±0.9	5.9±1.1	0.08	1.4±0.5	1.5±0.4	ns	2.6±0.4	3.4±1.0	0.08	2.1±0.8	2.0±1.1	ns
	Smoker	36	1.35±0.21	224	1.37±0.20	ns	77.2±3.5	77.4±4.3	ns	3.0±2.0	3.1±2.2	ns	5.3±1.5	5.9±1.2	0.0022	1.2±0.3	1.5±0.4	0.0003	2.7±1.1	3.6±1.1	0.0001	3.1±3.4	2.0±1.1	0.0045
	Ex smoker	15	1.35±0.17	103	1.35±0.23	ns	76.8±3.2	77.4±4.0	ns	2.5±1.8	2.9±2.1	ns	5.4±1.6	5.7±1.4	ns	1.4±0.3	1.5±0.4	ns	3.0±1.4	3.2±1.2	ns	2.0±0.8	2.2±1.0	ns
	COPD smoker	13	1.40±0.12	111	1.48±0.21	ns	61.1±5.0	62.2±8.4	ns	2.5±1.8	3.2±2.2	ns	5.6±1.3	5.7±1.2	ns	1.6±0.6	1.5±0.4	ns	2.9±1.1	3.4±1.0	ns	3.0±2.2	1.9±1.2	0.028
	COPD ex smoker	5	1.44±0.23	32	1.44±0.33	ns	66.0±5.4	61.0±7.6	ns	4.0±4.2	3.2±2.6	ns	4.8±0.7	5.4±1.4	ns	1.4±0.4	1.4±0.3	ns	2.7±0.8	3.0±1.2	ns	1.7±0.7	2.0±1.0	ns
