# Supplementary material for: Alpha1-Antitrypsin in Lung Diseases: A Cross-Sectional Observational Study
Source: Int J Mol Sci. 2025 Jun 4;26(11):5400. doi: 10.3390/ijms26115400 (PMC12155688; doi:10.3390/ijms26115400)
Supplement: Supplementary file 1 [file ijms-26-05400-s001.zip › Supplementary Table S4.xlsx]

## Sheet: Sheet1
	Genotype	Sarcoidosis	Asthma	Healthy nonsmokers	Smokers	Exsmokers	COPD smokers	COPD exsmokers	ILD
S mutation	AA
	AT
	TT
Z mutation	CC
	CT
	TT
M mutation	CC
	CT
	TT
eQTL site	CC
	CT
	TT

## Sheet: Sheet2
Supplementary Table S4. Genotype frequencies in lung pathology groups. No significant differences in genotype distribution between study groups.
	Genotypes
Study groups	S mutation							Z mutation							M mutation							eQTL site
	AA		AT		TT			CC		CT		TT			CC		CT		TT			CC		CT		TT
	No	%	No	%	No	%		No	%	No	%	No	%		No	%	No	%	No	%		No	%	No	%	No	%
Sarcoidosis	0	0	1	2.4	41	97.6		41	97.6	1	2.4	0	0		32	76.2	10	23.8	0	0		15	35.7	19	45.2	8	19.1
Asthma	0	0	4	2	194	98		193	97.4	5	2.6	0	0		130	65.6	62	31.3	6	3.1		80	40.4	83	41.9	35	17.7
Healthy nonsmokers	0	0	4	5.1	74	94.8		76	97.4	2	2.6	0	0		50	64.1	28	35.9	0	0		33	42.3	39	50	6	7.7
Smokers	1	0.4	7	3.1	219	96.4		224	98.7	3	1.3	0	0		143	63	76	33.5	8	3.5		97	42.7	106	46.7	24	10.6
Ex smokers	0	0	2	1.9	103	98.1		102	97.1	3	2.9	0	0		69	65.7	32	30.5	4	3.8		48	45.7	44	41.9	13	12.4
COPD smokers	0	0	5	3.1	155	96.9		159	99.4	1	0.6	0	0		110	68.7	44	27.6	6	3.7		74	46.2	65	40.6	21	13.1
COPD ex smokers	0	0	1	1.7	57	98.3		58	100	0	0	0	0		43	74.1	13	22.4	2	3.5		30	51.7	18	31.0	10	17.2
ILD	0	0	0	0	22	100		22	100	0	0	0	0		17	77.3	5	22.7	0	0		6	27.7	12	54.5	4	18.2
