# Supplementary material for: Alpha1-Antitrypsin in Lung Diseases: A Cross-Sectional Observational Study
Source: Int J Mol Sci. 2025 Jun 4;26(11):5400. doi: 10.3390/ijms26115400 (PMC12155688; doi:10.3390/ijms26115400)
Supplement: Supplementary file 1 [file ijms-26-05400-s001.zip › Supplementary Table S5.xlsx]

## Sheet: Sheet2
Supplementary Table S5. CT Comorbidity scores and comorbidity scores assessed by a self-reported questionnaire at patients with different A1AT genotypes.
		CT findings (% of affected individuals)									Self-reported Questionnnaire (% of affected individuals)
Genotypes	Study groups	sclerotic aorta	coronary sclerosis	athero sclerosis	liver disease	hernia	cardio megaly	bone lesion	goiter		hyper tension	cardiovascular disease	diabetes	skeletal disorders	allergy	immun disease	non lung tumors	thyroid disease
Wild type for S, Z, M ,E locus	Controls	14.3	7.1	7.1	14.3	0	7.1	7.1	0		35.7	7.1	0	14.3	0	7.1	0	0
	Smokers	40	16.4	4.3	2.1	3.6	4.3	2.1	4.3		51.4	15.7	15.7	17.9	1.4	5	2.1	4.3
	Asthma	-	-	-	-	-	-	-	-		32.7	15.0	11.5	10.6	3.5	6.2	4.4	1.8
S-AA	Controls	-	-	-	-	-	-	-	-		-	-	-	-	-	-	-	-
	Smokers	0	0	0	0	0	0	0	0		100	0	0	0	0	0	0	0
	Asthma	-	-	-	-	-	-	-	-		-	-	-	-	-	-	-	-
S-AT	Controls	25	25	25	0	0	0	0	0		50	25	0	25	0	0	0	25
	Smokers	31.3	12.5	6.3	0	0	0	0	0		50	25	0	6.25	0	6.25	0	0
	Asthma	-	-	-	-	-	-	-	-		25	0	0	0	0	0	0	0
Z-CT	Controls	50	0	50	0	0	0	0	0		50	0	0	0	0	50	0	0
	Smokers	14.3	14.3	0	14.3	0	0	0	0		42.9	28.6	28.6	28.6	0	0	14.3	14.3
	Asthma	-	-	-	-	-	-	-	-		75	25	25	0	0	0	0	0
M-CT	Controls	19.2	3.8	7.7	3.8	7.7.	7.7	11.5	3.8		34.6	15.4	7.7	19.2	0	3.8	7.7	3.8
	Smokers	36.6	12.8	2.3	2.9	3.5	1.7	1.2	2.9		41.3	17.9	11.9	8.	1.5	1.5	2.5	0.5
	Asthma	-	-	-	-	-	-	-	-		30.6	18.4	8.2	12.2	2.0	8.2	6.1	0
M-TT	Controls	-	-	-	-	-	-	-	-		-	-	-	-	-	-	-	-
	Smokers	50	20	15	5	5	5	5	0		40	20	15	0	0	0	0	5
	Asthma	-	-	-	-	-	-	-	-		33.3	16.7	16.7	16.7	16.7	0	0	0
E-CT	Controls	10.8	8.1	8.1	0	8.1	8.1	10.8	8.1		29.7	13.5	8.1	18.9	2.7	5.4	5.4	2.7
	Smokers	39.7	14.9	2.5	2.9	3.7	2.1	1.2	1.2		49.2	19.4	11.2	9.1	1.2	2.1	3.3	3.7
	Asthma	-	-	-	-	-	-	-	-		34.8	16.7	9.1	13.6	3	9.1	4.5	0
E-TT	Controls	16.7	0	0	0	0	0	0	0		16.7	0	0	0	16.7	0	0	0
	Smokers	31.6	22.4	2.6	3.9	6.6	5.3	2.6	2.6		43.4	21.1	5.3	17.1	1.3	1.3	3.9	6.6
	Asthma	-	-	-	-	-	-	-	-		41.9	16.1	6.5	6.5	3.2	6.5	6.5	0
.
